# Supplementary material for: Validity of the International Physical Activity Questionnaire (short form) in adults with asthma
Source: PLoS One. 2023 Feb 24;18(2):e0282137. doi: 10.1371/journal.pone.0282137 (PMC9956041; doi:10.1371/journal.pone.0282137)
Supplement: S1 Dataset — (XLSX) [file pone.0282137.s001.xlsx]

## Sheet: Planilha valida��o IPAQ soma se
ID	minMVPAsem	Sed	Lig	Mod	St	Questão_4amin	Questão_4bmin	IPAQ_123	IPAQ_tTotal	IPAQ_tMODeVIG	Gên	Idade	IMC	STEP_grav	ACT	VEF1mL	VEF1predPer	VEF1CVFm	Sed_FDS	Sed_SEM	Steps_sem_cor7d	totalPA_cor7d
1	143.5	4346	3392	164	62142	40	60	2	200	140	1	41	24.5	5	12	2.74	65.3283	58	519.5	551.167	54374.2	3111.5
2	66	4226	1919	66	33773	600	600	1	0	0	0	43	23.6	5	23	2.87	107.39	75	565	610.167	33773	1985
3	44.625	3693	3037	51	52401	360	300	3	1590	1410	0	76	24.1	5	23	0.95	46.706	57	336.5	503.333	45850.9	2702
8	72	4113	2195	72	43006	300	300	2	240	100	0	65	26.5	5	22	1.34	65.7669	69	593.5	585.2	43006	2267
10	796.25	3309	3303	910	151635	180	420	3	2520	1260	1	55	19.6	4	14	3.05	83.8234	80	480.5	391.333	132681	3686.38
11	105.875	4465	2568	121	32223	480	120	2	270	270	0	42	31	4	16	2.48	86.0752	71	547	561.833	28195.1	2352.88
13	16.625	5383	2358	19	43471	120	120	1	90	60	1	50	24.5	5	9	2.41	68.4776	70	606	695.167	38037.1	2079.88
14	273	4736	1925	310	59451	240	360	2	900	540	0	50	24.5	5	25	1.64	64.0175	58	640.5	575.833	52019.6	1957.38
15	116.375	4762	2096	133	48261	360	180	1	540	480	0	41	32.4	5	10	1.26	46.9851	66	525	618.667	42228.4	1950.38
17	88.6667	3643	1482	76	19373	600	180	1	900	900	1	45	28.9	5	20	3.02	70.8521	58	661	580.25	22601.8	1817.67
18	351.75	3657	3899	402	75182	240	300	3	2480	2280	0	39	30.7	4	22	1.53	50.9168	46	473.5	451.667	65784.2	3763.38
20	49.875	5976	3007	56	47638	90	300	3	960	900	0	39	26.3	#NULL!	17	2.63	91.3416	83	553.455	737.667	41683.2	2681
21	165.2	2140	2487	118	52192	120	240	1	540	540	1	71	19	5	20	2.27	61.7721	54	366.5	469	73068.8	3647
23	204.75	5760	3812	234	56951	120	240	3	2520	2520	0	38	26.8	5	24	1.66	58.5166	74	818	687.333	49832.1	3540.25
24	100.625	5030	2176	115	40187	360	780	1	20	20	1	81	29.1	4	21	1.68	61.1621	57	630	628.333	35163.6	2004.62
27	139	3578	3171	139	75165	#NULL!	#NULL!	2	510	420	0	55	26.4	5	19	1.99	77.9017	67	568	488.4	75165	3310
28	5	3996	2172	5	24622	#NULL!	#NULL!	1	15	15	0	73	28.6	5	17	1.13	51.6194	69	546	580.8	24622	2177
32	477.75	3436	3393	542	106349	300	50	3	480	480	1	40	29.1	1	24	3.09	76.9307	82	484	411.333	93055.4	3446.62
33	254.625	5280	2351	289	74762	120	120	2	345	105	0	55	20	5	16	1.8	63.4451	79	683.5	652.167	65416.8	2311.75
34	71	3918	1711	71	24557	210	150	1	90	0	0	76	42	#NULL!	16	0.87	44.3855	78	545	562.167	24557	1782
35	28	5475	1884	32	26954	180	60	2	960	960	0	27	45.3	4	23	2.64	90.9373	77	743.5	664.667	23584.8	1676.5
36	120	4157	2056	120	48020	360	480	2	620	440	0	61	28.5	5	20	1.41	66.5502	65	594	593.8	48020	2176
37	287	3336	4206	328	77663	300	340	3	5040	2100	1	36	29.1	2	19	3.69	94.2625	76	491.5	392.167	67955.1	3967.25
38	145.833	2848	1631	112	29642	240	120	3	1680	1620	0	38	32.4	5	17	0.95	35.0398	39	384	520	34582.3	2048.67
39	53.6667	2583	2292	46	41649	180	180	3	1230	990	0	57	21.1	1	21	1.99	67.3777	72	427.5	432	48590.5	2727.67
42	66.5	4771	2364	76	40672	420	360	2	210	120	0	48	36.8	#NULL!	22	1.99	75.5562	70	624.5	587	35588	2135
44	201.25	4015	2348	230	46931	180	360	3	1050	840	0	62	34.1	5	12	2.14	94.8834	77	556.5	483.667	41064.6	2255.75
45	287	3213	3721	328	64009	300	240	3	870	600	1	42	34.2	4	15	2.79	74.8069	68	380.5	408.667	56007.9	3542.88
46	48.125	3860	2621	55	24208	360	480	1	360	360	0	55	29	4	24	1.57	70.0736	72	498.5	477.167	21182	2341.5
47	119	4321	1423	119	22320	360	120	1	600	420	0	41	20.5	4	25	2.69	84.4823	77	650	611.833	22320	1542
48	17	4654	1020	17	22576	540	240	3	1260	840	1	21	22.6	1	24	3.57	81.8807	67	550.5	710.6	22576	1037
49	92.75	5349	2305	106	39986	360	180	2	495	465	0	73	25.8	4	21	1.26	60.1461	62	662.5	670.667	34987.8	2109.62
50	64.75	3757	2929	74	43975	240	180	2	1200	1200	0	39	34.7	3	21	1.5	50.4456	53	515.5	454.333	38478.1	2627.62
51	332.5	4422	3217	380	78418	60	130	2	155	65	1	63	27.8	3	20	2.76	87.1597	72	519	564	68615.8	3147.38
53	109.375	4604	3191	124	64150	480	360	3	820	640	0	38	20	3	25	2.38	77.8643	69	541.5	586.833	56131.2	2901.5
54	315.875	3082	4122	361	86746	180	120	2	390	360	1	46	25.3	4	23	3.27	90.1124	82	352	396.333	75902.8	3922.62
55	329	2745	3897	376	123827	150	240	2	250	150	0	56	20.4	3	18	1.93	78.0934	59	339	344.5	108349	3738.88
56	56.875	5345	2234	64	30417	480	360	1	0	0	0	33	32.2	3	22	3.41	104.849	75	684.5	662.667	26614.9	2011.62
58	245	3824	2085	245	60470	720	360	3	1120	1120	0	38	33.4	4	23	1.27	50.3409	78	463	560.167	60470	2330
59	148.75	4448	3126	170	68822	300	120	3	2160	480	0	25	24.2	5	20	2.14	75.1009	80	656	522.667	60219.2	2884
60	114.625	5326	1467	131	36072	360	450	2	340	300	1	19	17.7	2	20	2.94	82.1229	96	699	654.667	31563	1398.25
61	170.625	3732	3429	186	65010	180	60	2	690	540	0	24	23.7	4	22	2.41	74.9565	78	463.5	467.5	56883.8	3171
62	50.75	5048	2205	58	26663	960	780	1	30	30	1	37	36.1	4	16	2.85	66.3562	73	680	614.667	23330.1	1980.12
63	246.75	3449	2889	282	63799	150	330	3	1590	1170	0	61	33.2	4	9	1.63	67.0037	69	397.5	442.333	55824.1	2774.62
64	44.3333	3174	2404	38	36855	180	10	1	195	180	0	58	35.6	4	24	2.26	96.7217	84	495	546	42997.5	2849
65	224.875	4226	3187	257	57533	120	240	3	1920	120	0	48	28.7	3	18	2.25	56.4759	54	512	533.667	50341.4	3013.5
66	34.125	4598	2959	39	43727	240	120	2	540	390	0	37	22.8	4	14	2.55	85.9454	80	508.5	596.833	38261.1	2623.25
70	313.25	4071	3734	358	85724	360	480	2	200	80	1	46	27	4	24	#NULL!	#NULL!	#NULL!	513	507.5	75008.5	3580.5
71	279	3861	2607	279	58027	240	600	3	1920	1920	1	48	34.9	5	11	2.55	65.6776	76	580	540.2	58027	2886
73	125.125	4527	2991	143	41069	720	720	1	90	0	1	35	37.7	5	14	2.08	48.242	74	560.5	567.667	35935.4	2742.25
75	275.625	3612	2805	314	55346	120	300	3	690	600	0	65	30.3	#NULL!	19	1.78	74.6989	70	549	419	48427.8	2730
76	491.4	2906	1887	348	48616	240	600	1	90	0	0	30	37.9	#NULL!	24	2.82	80.5346	84	538.5	609.667	68062.4	3133.2
77	87.5	4136	1807	75	41936	240	720	1	85	75	0	57	29.9	1	23	1.78	61	69	676.5	695.75	48925.3	2195.67
#NULL!	#NULL!	#NULL!	#NULL!	#NULL!	#NULL!	#NULL!	#NULL!	#NULL!	#NULL!	#NULL!	#NULL!	#NULL!	#NULL!	#NULL!	#NULL!	#NULL!	#NULL!	#NULL!	#NULL!	#NULL!	#NULL!	#NULL!
#NULL!	#NULL!	#NULL!	#NULL!	#NULL!	#NULL!	#NULL!	#NULL!	#NULL!	#NULL!	#NULL!	#NULL!	#NULL!	#NULL!	#NULL!	#NULL!	#NULL!	#NULL!	#NULL!	#NULL!	#NULL!	#NULL!	#NULL!
